# Supplementary material for: Transcriptome analysis of the gene expression of M. iliotibialis lateralis affected by dietary methionine restriction
Source: Front Physiol. 2023 May 22;14:1184651. doi: 10.3389/fphys.2023.1184651 (PMC10240061; doi:10.3389/fphys.2023.1184651)
Supplement: Supplementary file 1 [file Table1.XLSX]

## Sheet: down
ID	CON	L-Met	log2FoldChange	pvalue	padj	gene_name	gene_chr	gene_start	gene_end	gene_strand	gene_length	gene_biotype	gene_description
ENSGALG00000028575	2216.78	72.4455	4.93523	1.97148e-11	1.86054e-07	MYH6	JH376254.1	21	4798	-	1972	protein_coding	NA
novel.14147	362.56	12.0796	4.90653	2.61019e-11	1.86054e-07	-	AADN03014121.1	475	1414	-	614	-	SSF52540:|PF00063:Myosin head (motor domain)
novel.14427	1339.82	43.9991	4.92822	4.37202e-11	2.07758e-07	-	AADN03016691.1	494	1823	+	884	-	PF00063:Myosin head (motor domain)|SSF52540:
novel.15922	810.913	27.1789	4.89851	1.45049e-10	5.16953e-07	-	JH375674.1	1172	4541	+	713	-	PF01576:Myosin tail|SSF57997:
novel.14821	1548.59	59.0119	4.71354	4.69675e-10	1.33914e-06	-	AADN03020149.1	264	1784	+	989	-	SSF90257:|PF01576:Myosin tail
ENSGALG00000011336	184.901	3.022	5.93475	1.56266e-09	3.71289e-06	TECRL	4	48499138	48552999	-	2669	protein_coding	NA
novel.15230	444.267	20.437	4.44128	3.51936e-08	7.16743e-05	-	AADN03024059.1	196	2010	+	617	-	PF00063:Myosin head (motor domain)|SSF52540:
ENSGALG00000006112	118.994	4.03465	4.88189	1.69195e-07	0.000301506	SCN5A	2	5408261	5613834	+	9717	protein_coding	sodium voltage-gated channel alpha subunit 5 [Source:HGNC Symbol;Acc:HGNC:10593]
novel.8349	116.432	24.5285	2.25088	2.24581e-07	0.000350312	-	28	991058	1002123	-	6855	-	PF07653:Variant SH3 domain|SSF50156:|SSF52540:|SSF50044:|PF00625:Guanylate kinase|PF00595:PDZ domain (Also known as DHR or GLGF)
ENSGALG00000006930	92.3634	2.35918	5.29375	2.45729e-07	0.000350312	SLC12A5	20	10922030	10944646	+	3645	protein_coding	NA
ENSGALG00000004044	2024.46	217.894	3.21569	4.68833e-07	0.000556974	CSRP3	5	1699237	1709220	-	1210	protein_coding	cysteine and glycine rich protein 3 [Source:HGNC Symbol;Acc:HGNC:2472]
novel.1471	347.161	37.4246	3.21264	7.7733e-07	0.000791544	-	1	134496272	134535610	-	1997	-	PF00412:LIM domain|SSF57716:
novel.6235	290.03	68.0529	2.09009	7.6683e-06	0.00643054	-	2	104096403	104109450	-	5429	-	SSF81338:|PF00230:Major intrinsic protein
novel.6646	1208.44	3.71946	8.3447	2.57882e-05	0.0204242	-	20	2941699	2969313	-	7301	-	SSF90257:|SSF52540:|PF01576:Myosin tail|SSF57997:|PF02736:Myosin N-terminal SH3-like domain|PF00063:Myosin head (motor domain)
ENSGALG00000013781	85.2947	2.69392	4.98677	2.96615e-05	0.0222555	MYH7	19	11025	25794	+	5962	protein_coding	NA
ENSGALG00000025925	20.7445	0	6.81373	7.9282e-05	0.0470935	-	AADN03016400.1	21	1374	+	977	protein_coding	NA
ENSGALG00000027638	3889.33	124.839	4.96138	0.000141433	0.0728848	CA3	2	122552715	122568598	+	5126	protein_coding	NA
ENSGALG00000001795	405.035	164.82	1.29672	0.000149502	0.0734929	GFRA2	22	1397665	1418597	+	2933	protein_coding	NA
ENSGALG00000006624	183.036	21.4981	3.08803	0.000171848	0.0796787	KY	9	3188056	3200730	-	3052	protein_coding	NA
novel.16536	140.278	36.5121	1.93825	0.000182305	0.0799327	-	Z	7993302	8164714	+	3280	-	SSF49265:|SSF48726:|PF00041:Fibronectin type III domain
novel.670	36.5302	2.02799	4.17251	0.000293624	0.119597	-	1	57900506	57904499	+	1948	-	-
novel.11387	181.438	45.0107	2.00835	0.000383236	0.151761	-	5	45461147	45489906	+	2040	-	-
ENSGALG00000027081	23.6906	3.3532	2.8263	0.000445265	0.169836	-	AADN03026992.1	2404	7872	-	4597	protein_coding	NA
novel.7876	142.81	3.7048	5.26879	0.000491792	0.175275	-	26	771983	788944	+	5406	-	-
ENSGALG00000017228	44.7391	3.68348	3.59694	0.000577829	0.186764	Mel1b	1	185469683	185489915	-	1151	protein_coding
novel.5382	120.034	38.5588	1.63452	0.00073617	0.218643	-	2	4154073	4291508	+	2612	-	SSF111418:|PF00002:7 transmembrane receptor (Secretin family)|SSF81321:|PF02793:Hormone receptor domain
novel.7795	681.71	186.586	1.86925	0.000772029	0.224613	-	25	1746417	1965173	-	13062	-	PF03250:Tropomodulin|SSF52047:
ENSGALG00000005730	240.295	111.503	1.10957	0.000810474	0.231082	CELSR3	12	9012888	9036163	+	9039	protein_coding	NA
ENSGALG00000007014	64.1598	19.4381	1.71925	0.000830252	0.23208	PYROXD2	6	21794644	21798271	+	1977	protein_coding
ENSGALG00000026426	15529	4042.14	1.94178	0.000850048	0.233044	OTUD1	2	17237193	17240043	-	2205	protein_coding	OTU deubiquitinase 1 [Source:HGNC Symbol;Acc:HGNC:27346]
novel.3350	3563.19	1773.25	1.00663	0.000959192	0.253227	-	13	12413310	12430354	-	15207	-	-
novel.11906	153.262	47.8841	1.67687	0.00112639	0.276858	-	6	21830507	21835583	-	1437	-	PF10256:Golgin subfamily A member 7/ERF4 family
novel.14185	58.071	7.00917	3.0524	0.00124788	0.296496	-	AADN03014548.1	1	609	+	551	-	-
novel.9892	333.516	103.277	1.69048	0.00144618	0.330176	-	4	4185733	4210781	+	3150	-	SSF57716:|PF00412:LIM domain
ENSGALG00000022884	91.2424	1.33719	6.09047	0.00152331	0.334097	-	1	82523359	82531728	+	840	protein_coding	NA
novel.2088	29.032	3.36695	3.10458	0.001655	0.352144	-	10	2203963	2221621	-	7818	-	SSF49899:|PF02210:Laminin G domain|PF16184:Cadherin-like
novel.13537	83.1766	21.1442	1.97225	0.00174645	0.366138	-	9	23184884	23187712	.	2829	-	-
ENSGALG00000006707	80.6103	33.2891	1.27677	0.00202961	0.419336	NOX1	4	5126065	5129989	+	1698	protein_coding	NADPH oxidase 1 [Source:HGNC Symbol;Acc:HGNC:7889]
novel.13034	60.9566	18.1067	1.75718	0.00212813	0.431395	-	8	24148653	24150404	-	1475	-	PF00587:tRNA synthetase class II core domain (G, H, P, S and T)|SSF55681:|SSF52954:|PF03129:Anticodon binding domain
novel.3893	597.237	166.158	1.84579	0.0021485	0.431395	-	15	913870	921455	+	3681	-	SSF49417:|PF00907:T-box
novel.2268	551.03	111.521	2.30403	0.00227819	0.444902	-	10	13115144	13386228	-	6746	-	PF00246:Zinc carboxypeptidase|SSF53187:|SSF48371:
novel.4204	450.96	208.613	1.11131	0.00231435	0.445857	-	15	12205881	12219746	+	7371	-	PF00907:T-box|PF12598:T-box transcription factor|SSF49417:
ENSGALG00000008805	3247.99	806.708	2.00937	0.00259338	0.492949	LMOD2	1	22047781	22055493	-	3643	protein_coding	leiomodin 2 [Source:HGNC Symbol;Acc:HGNC:6648]
ENSGALG00000024083	5212.06	2349.26	1.14961	0.00273116	0.494884	C8orf4	22	2478970	2479900	+	931	protein_coding	chromosome 8 open reading frame 4 [Source:HGNC Symbol;Acc:HGNC:1357]
novel.3403	83.73	17.4287	2.26024	0.00274137	0.494884	-	13	14932981	14941474	+	3750	-	PF00046:Homeobox domain|SSF46689:|PF03826:OAR domain
novel.14776	106.002	44.9523	1.23861	0.00274241	0.494884	-	AADN03019693.1	1	961	+	834	-	-
novel.10803	26.2475	1.33853	4.29418	0.00278927	0.497049	-	5	1614558	1615170	-	330	-	-
ENSGALG00000004721	70.3657	28.1711	1.31867	0.00316009	0.535942	M2.	14	4438735	4439760	-	1026	protein_coding	ATP-sensitive inward rectifier potassium channel 12 [Source:UniProtKB/Swiss-Prot;Acc:F1NHE9]
novel.16415	20.9668	1.35362	3.94736	0.00318627	0.535942	-	LGE64	679948	687280	-	3068	-	PF00069:Protein kinase domain|SSF56112:
ENSGALG00000000458	37.5143	10.1093	1.8902	0.00328671	0.535942	TMPRSS9	28	615634	627109	+	3276	protein_coding
novel.2856	113.942	46.9859	1.27994	0.00330828	0.535942	-	12	2729482	2739031	+	3352	-	-
novel.1472	12.4912	0.672594	4.2011	0.00345866	0.5398	-	1	134507479	134508190	+	420	-	-
novel.3562	143.845	59.8132	1.26661	0.0034651	0.5398	-	14	4434629	4437988	.	3360	-	-
novel.16539	2143.58	814.791	1.3953	0.00367395	0.545542	-	Z	8381784	8397113	+	3730	-	PF00226:DnaJ domain|SSF49493:|PF01556:DnaJ C terminal domain|SSF46565:
novel.1214	24.9493	3.34653	2.88947	0.00370461	0.545542	-	1	106177212	106178610	+	1399	-	-
novel.3337	119.44	36.8162	1.70038	0.00384135	0.545542	-	13	12330331	12334362	-	2052	-	PF02221:ML domain|SSF63707:
novel.13563	46.0102	11.7009	1.97477	0.00384247	0.545542	-	AADN03009360.1	6683	10972	-	4290	-	-
ENSGALG00000027354	14.3761	1.66838	3.10431	0.0038443	0.545542	MPND	28	1303285	1407097	-	1296	protein_coding	NA
ENSGALG00000029073	556.306	0.669479	9.69769	0.00388975	0.545542	-	Z	42184042	42195906	-	756	protein_coding
novel.14924	25.9339	3.35185	2.94223	0.00392493	0.545542	-	AADN03021153.1	3510	7028	-	2610	-	-
novel.16101	9.28428	0	5.65393	0.00404233	1	-	JH375969.1	648	1051	.	404	-	-
novel.2796	79.526	12.0725	2.71976	0.00417744	0.545542	-	12	801035	801760	+	704	-	-
novel.13134	28.2507	7.73102	1.86575	0.004221	0.545542	-	9	574115	619859	-	4488	-	SSF50044:|PF14604:Variant SH3 domain|PF00621:RhoGEF domain|SSF48065:|SSF50729:
ENSGALG00000010722	34.7679	11.0887	1.64129	0.00424854	0.545542	-	2	26752974	26765336	+	2981	protein_coding
novel.3895	537.266	192.917	1.47744	0.00428209	0.545542	-	15	923407	969252	-	6957	-	SSF50978:|PF00400:WD domain, G-beta repeat
ENSGALG00000004966	38.8381	9.71727	1.99698	0.00435767	0.545542	NYAP2	9	8228460	8351304	+	6147	protein_coding	neuronal tyrosine-phosphorylated phosphoinositide-3-kinase adaptor 2 [Source:HGNC Symbol;Acc:HGNC:29291]
novel.9243	218.249	92.0115	1.24515	0.00452268	0.560656	-	3	55460736	55468606	+	2712	-	PF00069:Protein kinase domain|PF00433:Protein kinase C terminal domain|SSF56112:
novel.9667	20.0696	1.35851	3.88975	0.00469404	0.576129	-	3	104855115	104860478	+	473	-	-
ENSGALG00000002840	77.4848	23.1478	1.7458	0.00472833	0.576129	GRM4	26	4380152	4414660	+	3788	protein_coding	glutamate metabotropic receptor 4 [Source:HGNC Symbol;Acc:HGNC:4596]
novel.2225	1185.05	507.522	1.22328	0.00482264	0.58231	-	10	10605990	10695009	-	10190	-	PF00568:WH1 domain|PF08826:DMPK coiled coil domain like|SSF50729:
novel.11796	872.733	366.15	1.25261	0.00487749	0.58231	-	6	16000513	16038749	+	7679	-	PF15936:Domain of unknown function (DUF4749)
ENSGALG00000019280	29.6508	2.00801	3.88818	0.0049016	0.58231	LMO3	1	63504395	63561066	-	965	protein_coding	NA
novel.3118	6.22511	0	5.05844	0.00493905	1	-	12	19235039	19238520	-	3482	-	-
novel.2267	38.9504	6.04046	2.68105	0.00499568	0.588582	-	10	13109014	13111299	.	2286	-	-
ENSGALG00000004790	42.9208	16.7864	1.35042	0.00508914	0.591898	WNT4	21	6300381	6312118	+	1438	protein_coding	NA
novel.9311	62.4946	17.7893	1.8189	0.00510686	0.591898	-	3	62475130	62478233	-	2691	-	-
novel.8360	30.4419	3.33321	3.19316	0.00541205	0.618381	-	28	1093759	1095218	+	389	-	PF15807:Membrane-associated protein 117 kDa, PDZK1-interacting protein 1
novel.2297	55.7571	22.1667	1.32792	0.00542211	0.618381	-	10	16575685	16583158	-	3401	-	-
ENSGALG00000027695	349.051	169.406	1.04399	0.00570474	0.635366	-	12	3137489	3139245	+	1205	protein_coding	poly(rC) binding protein 4 [Source:HGNC Symbol;Acc:HGNC:8652]
novel.2635	172.663	37.206	2.21458	0.00601534	0.654616	-	11	10655812	10678570	+	3921	-	PF00071:Ras family|SSF52540:
novel.12558	1245.34	347.321	1.84187	0.00642227	0.673205	-	7	30710413	30725269	+	3527	-	SSF53335:|PF13489:Methyltransferase domain
novel.2247	42.116	15.3963	1.45079	0.00660154	0.683584	-	10	12160764	12162222	.	1459	-	-
novel.1991	39.3001	10.742	1.86845	0.00661719	0.683584	-	1	194983578	195011084	+	2782	-	SSF57603:|PF00093:von Willebrand factor type C domain
novel.13599	3138.78	1389.99	1.17496	0.00667966	0.685073	-	AADN03009901.1	1914	7157	-	3136	-	-
novel.6135	37.7384	12.0574	1.64905	0.00712033	0.71991	-	2	91395249	91396341	.	1093	-	-
novel.6576	1109.6	493.408	1.1688	0.00721479	0.724056	-	2	148608546	148720719	-	8568	-	PF13855:Leucine rich repeat|SSF52047:|PF00595:PDZ domain (Also known as DHR or GLGF)|SSF52058:|SSF50156:
novel.15248	65.1153	19.7555	1.72325	0.00742981	0.732667	-	AADN03024216.1	733	2879	-	2143	-	-
novel.8265	85.1894	25.2233	1.75372	0.00745207	0.732667	-	27	4761701	4802377	-	3261	-	SSF57667:|PF12874:Zinc-finger of C2H2 type
novel.7655	223.547	94.1422	1.24768	0.00757991	0.740131	-	24	5447385	5451407	-	2022	-	PF07686:Immunoglobulin V-set domain|SSF48726:
ENSGALG00000011353	108.29	32.8833	1.71829	0.00771676	0.748368	TNNI3K	8	28465964	28515307	+	7791	protein_coding
novel.8325	43.998	14.4614	1.61122	0.00779093	0.750456	-	28	798480	801038	-	2559	-	PF13855:Leucine rich repeat|SSF52058:
novel.13591	10.7466	0.33474	4.89457	0.00798269	1	-	AADN03009808.1	206	2114	-	528	-	-
ENSGALG00000028134	3788.75	521.593	2.86071	0.00854602	0.797939	MYH1B	18	473713	638720	-	6073	protein_coding	NA
ENSGALG00000007667	40.2853	16.0872	1.32692	0.00855598	0.797939	GPR158	2	16372423	16557109	-	8082	protein_coding	G protein-coupled receptor 158 [Source:HGNC Symbol;Acc:HGNC:23689]
novel.2038	53.985	23.8221	1.17805	0.00856374	0.797939	-	10	1070671	1078420	-	2164	-	-
novel.16251	12.8599	0.332967	5.15758	0.00894265	0.821355	-	JH376305.1	5347	6357	.	1011	-	-
ENSGALG00000006053	50.1644	16.7926	1.57197	0.00906346	0.821355	-	15	8023820	8030876	+	1533	protein_coding
ENSGALG00000027583	1770.01	173.093	3.3541	0.0091922	0.824177	PLN	3	62380777	62388473	-	925	protein_coding	phospholamban [Source:HGNC Symbol;Acc:HGNC:9080]
ENSGALG00000027729	5.6753	0	4.94885	0.00930949	1	-	JH375813.1	1724	3105	+	1261	protein_coding	NA
novel.16114	15.607	2.00844	2.95478	0.00997589	0.855512	-	JH376043.1	92	868	+	323	-	-
ENSGALG00000029054	775.597	369.743	1.06832	0.0101171	0.855512	ECH1	AADN03019163.1	21	1275	-	756	protein_coding	NA
ENSGALG00000001977	399.683	185.255	1.10898	0.0101979	0.855512	LDB3	6	1874620	1984490	+	2096	protein_coding
ENSGALG00000012748	38.3877	6.03514	2.67338	0.0102567	0.855512	ELOVL2	2	63225622	63267784	+	4437	protein_coding	ELOVL fatty acid elongase 2 [Source:HGNC Symbol;Acc:HGNC:14416]
novel.7206	887.969	339.165	1.38796	0.0105779	0.864676	-	22	1291253	1318837	+	603	-	SSF49777:|PF01161:Phosphatidylethanolamine-binding protein
novel.2164	50.3052	16.4423	1.61634	0.0110961	0.877499	-	10	7278534	7316503	+	5883	-	SSF51045:|PF00632:HECT-domain (ubiquitin-transferase)|SSF56204:|PF00397:WW domain
ENSGALG00000007821	31.0058	10.0893	1.61821	0.0112026	0.877499	DNAJA3	14	12731019	12744070	+	2385	protein_coding	DnaJ heat shock protein family (Hsp40) member A3 [Source:HGNC Symbol;Acc:HGNC:11808]
novel.10409	350.424	130.766	1.42141	0.0115772	0.885041	-	4	57399171	57408773	+	2949	-	PF03826:OAR domain|SSF46689:|PF00046:Homeobox domain
ENSGALG00000016164	183.341	65.1224	1.49136	0.0117265	0.885041	ABCG1	1	108646587	108699943	+	2684	protein_coding	ATP binding cassette subfamily G member 1 [Source:HGNC Symbol;Acc:HGNC:73]
ENSGALG00000013985	53.4055	9.12863	2.55203	0.0117412	0.885041	-	1	139386530	139404977	+	4563	protein_coding	NA
ENSGALG00000019793	11.7402	2.01155	2.54725	0.0117564	0.885041	-	18	10252178	10252818	-	431	protein_coding	NA
ENSGALG00000007714	11.6675	0.679255	4.0994	0.0125809	0.919761	NMUR1	9	14763197	14766032	-	1899	protein_coding	neuromedin U receptor 1 [Source:HGNC Symbol;Acc:HGNC:4518]
novel.15506	182.673	90.9704	1.00728	0.012683	0.922492	-	AADN03026673.1	3006	6608	+	1622	-	-
novel.15247	11.0965	0.339627	4.94638	0.0128738	0.926914	-	AADN03024185.1	28	1217	.	1190	-	-
novel.4255	7.30292	0.339627	4.34886	0.0129876	1	-	16	274971	311240	+	279	-	-
novel.1342	67.7251	32.894	1.04181	0.013153	0.942261	-	1	120189016	120191799	-	2784	-	-
ENSGALG00000000497	20.5674	3.68127	2.48933	0.0132749	0.946233	-	26	1475977	1480127	-	1526	protein_coding
novel.4519	310.591	151.655	1.03283	0.0135588	0.947522	-	17	7743524	7760508	-	3981	-	PF07546:EMI domain|PF14670:Coagulation Factor Xa inhibitory site|SSF57196:
novel.16389	166.863	81.0147	1.03913	0.0136415	0.948652	-	LGE22C19W28_E50C23	426089	449968	+	8013	-	PF00610:Domain found in Dishevelled, Egl-10, and Pleckstrin (DEP)|SSF54236:|SSF48366:|SSF51206:|PF00027:Cyclic nucleotide-binding domain|PF00618:RasGEF N-terminal motif|SSF46785:|PF00617:RasGEF domain
ENSGALG00000012446	26.025	8.03869	1.68402	0.0138469	0.958263	ELFN2	1	51176830	51179256	+	2427	protein_coding	extracellular leucine rich repeat and fibronectin type III domain containing 2 [Source:HGNC Symbol;Acc:HGNC:29396]
ENSGALG00000028194	25.41	7.36787	1.78804	0.014058	0.962621	-	2	3866215	3870767	+	1228	protein_coding	NA
ENSGALG00000006208	44.2208	9.41229	2.22986	0.0140824	0.962621	OTOG	5	11381876	11476414	+	8478	protein_coding	otogelin [Source:HGNC Symbol;Acc:HGNC:8516]
ENSGALG00000004582	265.784	21.1215	3.65345	0.0148736	0.984386	MYL2	15	6028493	6032632	-	846	protein_coding	myosin light chain 2 [Source:HGNC Symbol;Acc:HGNC:7583]
ENSGALG00000004599	1953.13	910.167	1.1013	0.0148802	0.984386	EDA2R	4	360637	369568	-	1597	protein_coding	NA
novel.15047	14.2655	2.36096	2.59376	0.0149059	0.984386	-	AADN03022305.1	28	660	+	633	-	-
novel.2857	73.1009	31.282	1.22843	0.0150143	0.984386	-	12	2730900	2736395	+	1948	-	-
novel.9716	28.4078	9.38699	1.58741	0.0153532	0.988304	-	3	109339441	109421392	+	1165	-	-
novel.15190	12.7261	0.679255	4.23992	0.0153642	0.988304	-	AADN03023732.1	20	823	.	804	-	-
novel.5007	7.05664	0	5.25229	0.0155255	1	-	19	3752431	3769878	-	1362	-	PF13405:EF-hand domain|SSF47473:
novel.15068	10.3359	0.332967	4.82785	0.0167384	1	-	AADN03022477.1	1939	2545	.	607	-	SSF56672:|PF00078:Reverse transcriptase (RNA-dependent DNA polymerase)
ENSGALG00000016341	33.37	6.69484	2.3233	0.0168215	0.999592	CSMD1	3	88949756	89752149	+	10069	protein_coding	NA
ENSGALG00000002898	884.001	303.874	1.54053	0.0182559	0.999592	ALPK2	Z	767645	796574	-	5922	protein_coding	NA
ENSGALG00000021126	8.73413	1.3403	2.71095	0.0184923	1	-	15	8034378	8042034	+	1496	protein_coding
ENSGALG00000006190	10.3724	1.01888	3.35609	0.0186344	0.999592	FHL1	4	4206227	4209911	+	897	protein_coding	four and a half LIM domains 1 [Source:HGNC Symbol;Acc:HGNC:3702]
novel.16167	19.6364	2.33077	3.07661	0.0186707	0.999592	-	JH376214.1	814	1937	+	617	-	-
novel.8933	4.29959	0	4.5309	0.0188861	1	-	3	26287945	26292121	-	2018	-	PF13499:EF-hand domain pair|SSF47473:
ENSGALG00000016859	50.233	13.7466	1.86096	0.0189797	0.999592	-	1	141986530	142004203	-	771	protein_coding
ENSGALG00000026459	40.3198	15.8004	1.35944	0.0190522	0.999592	ITIH6	JH376257.1	5878	10889	+	3750	protein_coding	NA
ENSGALG00000026745	5.53839	0.332967	3.93739	0.0200973	1	GOLGA7B	6	21831332	21834081	-	1699	protein_coding	NA
novel.4192	507.705	214.116	1.24502	0.0205424	0.999592	-	15	11262707	11322742	+	11866	-	PF00595:PDZ domain (Also known as DHR or GLGF)|PF00175:Oxidoreductase NAD-binding domain|SSF56512:|SSF52343:|PF00258:Flavodoxin|PF00667:FAD binding domain|SSF52218:|SSF63380:|PF02898:Nitric oxide synthase, oxygenase domain|SSF50156:
novel.3332	46.6371	20.5161	1.18133	0.0209917	0.999592	-	13	12238861	12240045	-	1185	-	-
novel.12653	105.235	40.9082	1.36241	0.0210348	0.999592	-	8	3546461	3672669	+	5135	-	SSF48097:|PF00615:Regulator of G protein signaling domain
novel.382	42.8499	15.427	1.47665	0.0210374	0.999592	-	1	43171645	43176240	-	4136	-	PF00581:Rhodanese-like domain|SSF52821:|PF00782:Dual specificity phosphatase, catalytic domain|SSF52799:
novel.13285	97.1782	43.2451	1.1663	0.021356	0.999592	-	9	9816342	9838645	+	1975	-	-
novel.5196	38.3262	12.4001	1.62593	0.0214411	0.999592	-	19	7249927	7259791	-	5217	-	-
novel.3504	5.79844	0	4.97893	0.022031	1	-	14	1812780	1813426	.	647	-	-
novel.16363	20.8707	6.05598	1.78106	0.0222145	0.999592	-	JH376407.1	86943	87527	-	585	-	-
ENSGALG00000000293	34.4594	9.36835	1.87755	0.0222569	0.999592	-	27	1682937	1693463	+	4776	protein_coding
novel.16116	32.8059	4.40361	2.90168	0.0227619	0.999592	-	JH376055.1	1	1094	-	1094	-	-
novel.4865	12.1417	3.02377	2.00081	0.0231629	0.999592	-	18	10205975	10219764	-	3531	-	PF02115:RHO protein GDP dissociation inhibitor|SSF81296:
novel.6177	16.0631	4.69215	1.76445	0.0232037	0.999592	-	2	98254259	98266030	+	568	-	-
novel.14272	67.401	31.5466	1.08894	0.0236468	0.999592	-	AADN03015338.1	60	1930	+	1871	-	-
novel.6732	44.7393	15.4034	1.53973	0.0238712	0.999592	-	20	8467955	8483928	+	1136	-	-
novel.64	555.34	238.177	1.22077	0.0239971	0.999592	-	1	2199650	2654118	+	13488	-	PF01833:IPT/TIG domain|SSF48350:|SSF103575:|SSF101912:|SSF81296:|PF08337:Plexin cytoplasmic RasGAP domain|PF01403:Sema domain|PF01437:Plexin repeat
ENSGALG00000008423	107.375	49.3287	1.12433	0.0240269	0.999592	SLC4A8	LGE22C19W28_E50C23	850509	867646	-	6953	protein_coding	NA
novel.4874	93.3931	43.9472	1.08813	0.0243262	0.999592	-	18	10325068	10327665	.	2598	-	-
novel.6719	38.5207	18.1134	1.08876	0.0243292	0.999592	-	20	7583704	8000834	+	7219	-	SSF49313:|PF01049:Cadherin cytoplasmic region|PF00028:Cadherin domain|PF08758:Cadherin prodomain like
novel.2588	112.352	54.4604	1.04118	0.0244788	0.999592	-	11	7271831	7306826	+	4668	-	SSF56112:|PF00069:Protein kinase domain
novel.14349	6.87592	0.672594	3.36156	0.0245929	1	-	AADN03015898.1	386	1190	-	318	-	SSF48264:|PF00067:Cytochrome P450
ENSGALG00000016044	41.8262	11.7715	1.82554	0.0246351	0.999592	SIM2	1	106178801	106234015	+	2307	protein_coding	single-minded family bHLH transcription factor 2 [Source:HGNC Symbol;Acc:HGNC:10883]
ENSGALG00000008349	1669.75	832.324	1.00426	0.0248016	0.999592	LMCD1	12	19214897	19234835	+	1083	protein_coding	LIM and cysteine rich domains 1 [Source:HGNC Symbol;Acc:HGNC:6633]
novel.1405	37.8429	12.75	1.57143	0.0251495	0.999592	-	1	129319518	129356834	+	6404	-	SSF47473:|PF13499:EF-hand domain pair
novel.3442	72.8333	32.9362	1.14886	0.025399	0.999592	-	13	16548093	16630796	+	7931	-	SSF57850:|SSF54495:|PF01485:IBR domain, a half RING-finger domain|PF05773:RWD domain
novel.3816	69.6543	27.7752	1.32426	0.0254059	0.999592	-	14	13740706	13868924	+	9908	-	SSF48452:|PF12894:Anaphase-promoting complex subunit 4 WD40 domain|SSF50978:
novel.8384	5.60376	0	4.9104	0.0254558	1	-	28	1455780	1459048	-	822	-	SSF52540:
ENSGALG00000009292	63.8027	25.8204	1.30522	0.0263199	0.999592	-	5	25464271	25468294	-	1401	protein_coding
novel.5433	6.13028	0.33474	4.06872	0.0267936	1	-	2	10298298	10298659	.	362	-	-
ENSGALG00000023595	3.85413	0	4.37931	0.0268516	1	-	14	14191712	14193337	-	861	protein_coding	NA
novel.14495	53.8124	26.1547	1.04328	0.0272183	0.999592	-	AADN03017387.1	46	1414	+	1269	-	-
ENSGALG00000025740	183.411	86.364	1.08667	0.0272493	0.999592	EN1	7	28021767	28026638	+	3818	protein_coding	NA
novel.14110	8.75271	0.339627	4.60334	0.0273371	1	-	AADN03013699.1	129	1167	.	1039	-	-
ENSGALG00000028293	67.2947	31.5603	1.088	0.0278478	0.999592	-	JH376407.1	87623	103496	-	2507	protein_coding	NA
ENSGALG00000015517	40.8273	15.8523	1.36566	0.0280452	0.999592	KLHL32	3	71939187	72029882	-	6727	protein_coding
novel.13555	34.7957	14.8152	1.2369	0.0282174	0.999592	-	AADN03009303.1	4	873	.	870	-	-
novel.10632	41.9698	11.3994	1.88266	0.0284946	0.999592	-	4	83632260	83634598	+	2339	-	-
novel.1183	36.3238	11.716	1.63518	0.0287943	0.999592	-	1	104283306	104320139	+	1904	-	PF02140:Galactose binding lectin domain|PF14851:FAM176 family
novel.12557	9.24106	1.01888	3.18641	0.0290596	1	-	7	30409191	30701858	+	5161	-	SSF82895:|PF00090:Thrombospondin type 1 domain
novel.5362	167.563	16.4632	3.34697	0.0290916	0.999592	-	2	3420143	3455225	-	1811	-	SSF47473:
novel.5224	71.6128	35.1559	1.02849	0.0295242	0.999592	-	19	8143025	8165006	+	7217	-	-
ENSGALG00000008681	5.1075	0.33474	3.81049	0.0296201	1	NSMF	17	1717740	1757475	+	2465	protein_coding
novel.13644	10.5014	2.35252	2.16144	0.0301207	0.999592	-	AADN03010370.1	13	619	.	607	-	-
novel.2058	14.7003	3.3381	2.13349	0.0302039	0.999592	-	10	1891868	1896140	+	688	-	PF02284:Cytochrome c oxidase subunit Va|SSF48479:
ENSGALG00000000503	37.1652	14.4134	1.35873	0.0306929	0.999592	PADI2	21	152626	161623	+	2137	protein_coding	NA
novel.1833	8.68138	1.67504	2.38202	0.0306977	1	-	1	185059990	185071777	+	2860	-	PF15333:TATA box-binding protein-associated factor 1D
novel.12074	46.8638	22.2129	1.07429	0.0314827	0.999592	-	6	32762661	32766360	+	959	-	-
novel.9310	6.10505	0.672594	3.18438	0.0319796	1	-	3	62452917	62453380	.	464	-	-
novel.2603	8.08641	1.01888	3.00403	0.0330564	1	-	11	8771867	8772363	.	497	-	-
ENSGALG00000008630	11.6592	3.01045	1.95653	0.0332364	0.999592	TPRN	17	1766864	1779947	+	2433	protein_coding	NA
ENSGALG00000012515	353.8	160.57	1.13845	0.0336055	0.999592	TPPP	2	55706730	55755519	+	1300	protein_coding	NA
novel.12402	35.4254	10.7011	1.73324	0.0339805	0.999592	-	7	21585021	21604213	-	2378	-	PF00858:Amiloride-sensitive sodium channel
ENSGALG00000001065	9.91515	2.01467	2.29393	0.0340391	0.999592	DRC7	11	505952	519504	-	3896	protein_coding	NA
ENSGALG00000010795	22.3417	7.0349	1.6525	0.0342758	0.999592	ISPD	2	28433400	28521941	-	4148	protein_coding	isoprenoid synthase domain containing [Source:HGNC Symbol;Acc:HGNC:37276]
ENSGALG00000023882	192.857	94.0502	1.03452	0.0350139	0.999592	MALL	3	2997748	3000625	-	959	protein_coding
novel.15763	209.335	103.621	1.01164	0.0356644	0.999592	-	JH375525.1	10349	19363	+	2607	-	-
novel.15989	72.8802	16.0574	2.18141	0.035979	0.999592	-	JH375735.1	1	10072	+	5826	-	-
ENSGALG00000028154	40.2906	11.435	1.82131	0.036137	0.999592	-	AADN03019266.1	353	1536	-	793	protein_coding	NA
novel.4954	12.2869	1.33187	3.19102	0.0362157	0.999592	-	19	371065	372634	+	1088	-	-
ENSGALG00000006220	67.4385	26.8438	1.32712	0.0363787	0.999592	KCNC1	5	11597391	11714071	+	4473	protein_coding	potassium voltage-gated channel subfamily C member 1 [Source:HGNC Symbol;Acc:HGNC:6233]
novel.7354	5.20427	0.339627	3.8473	0.0364146	1	-	23	2033722	2033994	.	273	-	-
ENSGALG00000002712	629.38	233.452	1.43065	0.0370184	0.999592	LIPG	Z	1060883	1069738	-	3119	protein_coding	NA
ENSGALG00000027412	10.2632	1.67327	2.62964	0.0376877	0.999592	-	3	89754969	89773257	+	4089	protein_coding	NA
novel.11769	10.1465	1.67193	2.58487	0.0377967	0.999592	-	6	14134728	14136299	+	695	-	-
ENSGALG00000010891	104.488	45.0872	1.2154	0.0378756	0.999592	ABCB11	7	18366761	18411191	+	4460	protein_coding	ATP binding cassette subfamily B member 11 [Source:HGNC Symbol;Acc:HGNC:42]
ENSGALG00000019019	3.66757	0	4.31596	0.0381222	1	NTRK1	25	416281	424122	-	2978	protein_coding	neurotrophic receptor tyrosine kinase 1 [Source:HGNC Symbol;Acc:HGNC:8031]
ENSGALG00000016945	60.6644	24.7926	1.2953	0.0381551	0.999592	LECT1	1	165018166	165029891	+	2720	protein_coding	chondromodulin [Source:HGNC Symbol;Acc:HGNC:17005]
novel.2993	272.612	118.691	1.19933	0.0382687	0.999592	-	12	9542253	9584547	-	11373	-	PF00651:BTB/POZ domain|PF07707:BTB And C-terminal Kelch|PF01344:Kelch motif|SSF54695:|SSF117281:
novel.16832	1142.68	507.151	1.17173	0.0384548	0.999592	-	Z	35594908	35609500	-	12049	-	PF01754:A20-like zinc finger|SSF57716:
ENSGALG00000003994	10.4397	1.66838	2.63551	0.0388153	0.999592	ASB18	7	5106115	5120043	+	2498	protein_coding	NA
ENSGALG00000026314	104.11	46.2543	1.1686	0.0389765	0.999592	KCNN3	JH375632.1	3770	4323	-	402	protein_coding	NA
novel.4329	4.67579	0.332967	3.70355	0.0392327	1	-	17	1450531	1451581	+	759	-	SSF56784:|PF13419:Haloacid dehalogenase-like hydrolase
novel.5345	564.445	280.649	1.0077	0.0397553	0.999592	-	2	2013109	2027445	-	3163	-	PF03062:MBOAT, membrane-bound O-acyltransferase family
novel.16256	75.2711	20.1187	1.90506	0.0398527	0.999592	-	JH376306.1	5628	22468	+	2110	-	-
novel.13511	7.14858	0.674367	3.42121	0.0398951	1	-	9	22527165	22566161	-	4230	-	SSF55486:|PF01431:Peptidase family M13|PF05649:Peptidase family M13
novel.1923	6.17431	0.339627	4.08826	0.0402838	1	-	1	193588793	193595818	+	2497	-	PF13445:RING-type zinc-finger|SSF81296:|SSF101898:|PF01436:NHL repeat|PF00643:B-box zinc finger|SSF57850:|SSF57845:|PF00630:Filamin/ABP280 repeat
ENSGALG00000026109	85.1375	33.6504	1.33382	0.0403054	0.999592	-	2	110274738	110448865	+	7536	protein_coding	NA
novel.13620	13.7701	3.03	2.17526	0.0406689	0.999592	-	AADN03010157.1	1	510	.	510	-	-
novel.16019	4.44716	0.332967	3.62685	0.0415186	1	-	JH375769.1	173	534	.	362	-	-
novel.15199	8.24626	0.679255	3.59316	0.0421189	1	-	AADN03023855.1	58	1028	+	573	-	-
ENSGALG00000011613	3.41061	0	4.20935	0.0427056	1	CPNE4	2	42497780	42716189	-	1801	protein_coding	NA
novel.11322	20.4784	6.38674	1.68837	0.0433547	0.999592	-	5	38234956	38243421	+	795	-	-
novel.14973	16.6514	4.69081	1.82852	0.0434101	0.999592	-	AADN03021524.1	212	1148	.	937	-	-
ENSGALG00000010129	74.9945	34.2298	1.12555	0.0435302	0.999592	PLK3	8	19682159	19688303	+	2511	protein_coding	polo like kinase 3 [Source:HGNC Symbol;Acc:HGNC:2154]
novel.13989	17.1241	5.37495	1.66391	0.0435371	0.999592	-	AADN03012821.1	1533	2414	+	882	-	-
novel.8386	65.5697	21.1282	1.63015	0.0439975	0.999592	-	28	1459207	1472163	-	9101	-	SSF52087:|PF13716:Divergent CRAL/TRIO domain|PF12496:Bcl2-/adenovirus E1B nineteen kDa-interacting protein 2
novel.1823	27.6628	10.3805	1.41566	0.0441307	0.999592	-	1	184746178	184747611	.	1434	-	-
ENSGALG00000028514	27.3062	11.034	1.30838	0.0441962	0.999592	-	AADN03022029.1	433	1551	-	1119	protein_coding	NA
ENSGALG00000026658	13.9432	4.03422	1.78928	0.0448725	0.999592	LACTBL1	21	5868247	5876675	-	1509	protein_coding	lactamase beta like 1 [Source:HGNC Symbol;Acc:HGNC:35445]
ENSGALG00000006836	85.4309	40.5691	1.07111	0.0454473	0.999592	SNX21	20	10859488	10861629	+	1531	protein_coding	sorting nexin family member 21 [Source:HGNC Symbol;Acc:HGNC:16154]
novel.4137	206.691	89.0846	1.21304	0.0461133	0.999592	-	15	9760108	9769285	-	2652	-	-
ENSGALG00000012070	28.1776	11.7208	1.26349	0.0461607	0.999592	CYP24A1	20	12692259	12699688	+	2815	protein_coding	NA
novel.14151	11.8193	3.34697	1.82043	0.0463682	0.999592	-	AADN03014223.1	207	976	.	770	-	PF00028:Cadherin domain|SSF49313:
novel.567	14.1384	3.67816	1.92756	0.046457	0.999592	-	1	51183611	51184418	.	808	-	-
ENSGALG00000016361	49.9664	22.0734	1.17349	0.0465108	0.999592	FAM110C	3	91380717	91381817	-	1101	protein_coding	family with sequence similarity 110 member C [Source:HGNC Symbol;Acc:HGNC:33340]
novel.12969	41.9162	18.156	1.20193	0.0465825	0.999592	-	8	20699749	20721655	-	3024	-	SSF56112:|PF00069:Protein kinase domain
ENSGALG00000014634	16.6761	5.02469	1.74074	0.0474739	0.999592	PMEL	JH375501.1	21	4308	-	2751	protein_coding	NA
ENSGALG00000011991	1867.76	793.552	1.23482	0.0478164	0.999592	MYOZ2	4	54193101	54210894	-	1740	protein_coding	myozenin 2 [Source:HGNC Symbol;Acc:HGNC:1330]
novel.3494	15.095	5.03135	1.57952	0.0478214	0.999592	-	14	1107644	1145454	+	1593	-	-
ENSGALG00000015737	19.6647	4.00404	2.30045	0.047887	0.999592	NCAM2	1	100155276	100281469	+	2514	protein_coding	neural cell adhesion molecule 2 [Source:HGNC Symbol;Acc:HGNC:7657]
ENSGALG00000027809	15.5938	3.02023	2.37935	0.0483122	0.999592	FAM196B	13	3402277	3426685	+	2329	protein_coding	family with sequence similarity 196 member B [Source:HGNC Symbol;Acc:HGNC:37271]
novel.13996	36.451	15.7466	1.20101	0.0484103	0.999592	-	AADN03012881.1	9	979	.	971	-	-
ENSGALG00000016287	53.196	16.769	1.67076	0.0484936	0.999592	NR0B1	1	115358588	115360638	+	1141	protein_coding
ENSGALG00000019987	53.1111	23.5194	1.17063	0.0486458	0.999592	LRP11	3	47538737	47606787	-	2300	protein_coding	LDL receptor related protein 11 [Source:HGNC Symbol;Acc:HGNC:16936]
novel.16265	35.8799	16.1214	1.15169	0.0488078	0.999592	-	JH376312.1	2500	8081	+	1565	-	-
ENSGALG00000025751	12.7725	3.02377	2.06237	0.0488212	0.999592	NMRK2	28	1455327	1459014	-	972	protein_coding	nicotinamide riboside kinase 2 [Source:HGNC Symbol;Acc:HGNC:17871]
novel.14226	4.27127	0.33474	3.56076	0.0490882	1	-	AADN03014817.1	5	360	.	356	-	PF08266:Cadherin-like
novel.15689	7.03725	0.667706	3.40727	0.0492056	1	-	JH375430.1	1136	1647	.	512	-	-
ENSGALG00000013482	34.5101	13.8337	1.31755	0.0498686	0.999592	-	JH375523.1	34734	38788	-	1140	protein_coding	NA
ENSGALG00000006235	4.6211	0.33474	3.68839	0.0498864	1	SLC41A3	12	10475439	10492889	-	2180	protein_coding	NA

## Sheet: up
ID	CON	L-Met	log2FoldChange	pvalue	padj	gene_name	gene_chr	gene_start	gene_end	gene_strand	gene_length	gene_biotype	gene_description
ENSGALG00000016954	2796.95	9255.87	-1.7264	3.86358e-07	0.00050072	RGCC	1	165264942	165276995	+	1780	protein_coding	regulator of cell cycle [Source:HGNC Symbol;Acc:HGNC:20369]
ENSGALG00000009042	100.367	272.416	-1.44121	6.12382e-07	0.000671548	ISM1	3	12067879	12108397	-	3291	protein_coding	isthmin 1 [Source:HGNC Symbol;Acc:HGNC:16213]
novel.9654	2.76484	67.5431	-4.58233	1.16017e-06	0.00110262	-	3	104709116	104712011	-	1146	-	-
ENSGALG00000012312	94.1367	310.965	-1.72136	4.69637e-06	0.00418446	-	1	50986027	50990348	-	1532	protein_coding	glycine C-acetyltransferase [Source:HGNC Symbol;Acc:HGNC:4188]
novel.15621	15.3346	96.2656	-2.63448	4.19499e-05	0.0299019	-	JH375203.1	3948	5164	-	854	-	-
ENSGALG00000007526	60.5006	189.165	-1.64291	4.57161e-05	0.0302628	-	4	11253797	11258428	-	1997	protein_coding
novel.9959	7.88918	123.287	-3.94127	4.67019e-05	0.0302628	-	4	11501585	11514557	+	3378	-	-
ENSGALG00000017183	1.13332	27.8115	-4.50107	6.27226e-05	0.0388771	MMP13	1	181647083	181654718	+	2889	protein_coding	matrix metallopeptidase 13 [Source:HGNC Symbol;Acc:HGNC:7159]
novel.1137	9.29884	60.0212	-2.67399	9.7275e-05	0.0554701	-	1	98864982	98894374	+	1679	-	SSF56436:|PF00059:Lectin C-type domain
ENSGALG00000003179	3.66757	42.6146	-3.51117	0.000129316	0.0709051	ANGPTL7	21	4169330	4174234	+	1570	protein_coding	angiopoietin like 7 [Source:HGNC Symbol;Acc:HGNC:24078]
ENSGALG00000005572	18.6807	77.4396	-2.03929	0.000143152	0.0728848	NOXO1	14	6147029	6151014	-	2120	protein_coding
ENSGALG00000007226	5.2952	43.6715	-3.02569	0.000185029	0.0799327	OSTN	9	13186472	13199826	-	2843	protein_coding	osteocrin [Source:HGNC Symbol;Acc:HGNC:29961]
ENSGALG00000028560	297.881	1691.59	-2.50516	0.000235401	0.0987022	OC3	1	47894973	47900894	+	970	protein_coding
ENSGALG00000002367	2.9671	27.8195	-3.17706	0.000457155	0.169836	-	19	4828083	4843179	-	1758	protein_coding
novel.2366	234.573	571.499	-1.28517	0.000464617	0.169836	-	10	19100468	19129601	-	7052	-	PF12796:Ankyrin repeats (3 copies)|SSF48403:
novel.16579	27.3028	85.6971	-1.66798	0.000509194	0.17705	-	Z	10175363	10179008	.	3646	-	-
novel.9470	81.6483	455.003	-2.47723	0.000558094	0.186346	-	3	80312531	80313294	.	764	-	-
ENSGALG00000019063	0.849986	29.1561	-5.0002	0.00056207	0.186346	MMP10	1	181682354	181690001	+	2806	protein_coding
novel.3605	17.1117	100.856	-2.55308	0.000589531	0.186764	-	14	5578432	5585647	+	2079	-	PF00386:C1q domain|SSF49842:|PF01391:Collagen triple helix repeat (20 copies)
ENSGALG00000015597	61.5781	205.849	-1.74091	0.000691744	0.214381	CPZ	4	80746268	80784359	+	6249	protein_coding	NA
novel.9469	191.99	745.171	-1.95567	0.00070958	0.215229	-	3	80212150	80312413	+	13742	-	SSF49265:|PF01391:Collagen triple helix repeat (20 copies)|SSF53300:|SSF49899:|PF00092:von Willebrand factor type A domain|PF00041:Fibronectin type III domain
ENSGALG00000028063	2235.61	5106.7	-1.19174	0.000951134	0.253227	LOX	Z	80799753	80812305	-	5105	protein_coding	protein-lysine 6-oxidase precursor [Source:RefSeq peptide;Acc:NP_990812]
novel.3226	23.4549	67.1859	-1.52337	0.0010336	0.267908	-	13	6077746	6083323	-	3060	-	SSF47954:|PF00134:Cyclin, N-terminal domain
novel.10103	123.449	343.112	-1.47494	0.00109656	0.276858	-	4	23337163	23385826	+	4012	-	PF13620:Carboxypeptidase regulatory-like domain|PF00246:Zinc carboxypeptidase|SSF53187:|SSF49464:
ENSGALG00000029078	0.957425	14.092	-3.87305	0.00110707	0.276858	-	JH376216.1	2644	3208	-	449	protein_coding	NA
novel.4615	7.88609	47.8373	-2.59415	0.00123422	0.296496	-	18	448811	600646	+	432	-	-
novel.16610	46.796	118.344	-1.33057	0.00139373	0.325721	-	Z	12873364	12878719	.	5356	-	-
ENSGALG00000015910	64.275	204.13	-1.66331	0.00148154	0.330176	CD109	3	80775681	80855396	-	4341	protein_coding	CD109 molecule [Source:HGNC Symbol;Acc:HGNC:21685]
novel.4613	602.003	2910.95	-2.27303	0.00148227	0.330176	-	18	427008	458626	+	921	-	-
ENSGALG00000006491	2639.2	6020.68	-1.18994	0.00162335	0.350645	ANKRD1	6	19193101	19202303	-	3723	protein_coding	ankyrin repeat domain 1 [Source:HGNC Symbol;Acc:HGNC:15819]
ENSGALG00000010769	310.134	706.685	-1.1871	0.00226771	0.444902	HPGD	4	43211798	43236772	-	798	protein_coding	hydroxyprostaglandin dehydrogenase 15-(NAD) [Source:HGNC Symbol;Acc:HGNC:5154]
ENSGALG00000015833	59.0164	140.428	-1.25069	0.00273789	0.494884	NT5E	3	76375727	76397579	-	1686	protein_coding
ENSGALG00000020195	27.7664	103.34	-1.89368	0.0029522	0.519588	DMP1	4	45093170	45095392	-	1677	protein_coding	NA
novel.1335	46.3512	157.316	-1.76171	0.00298929	0.519699	-	1	119778986	119834218	+	6261	-	SSF81321:|SSF49899:|PF13385:Concanavalin A-like lectin/glucanases superfamily|PF00002:7 transmembrane receptor (Secretin family)|PF01825:GPCR proteolysis site, GPS, motif
ENSGALG00000014884	0.309702	9.07975	-4.70032	0.00303905	1	ISL1	Z	15002784	15016470	+	4084	protein_coding	ISL LIM homeobox 1 [Source:HGNC Symbol;Acc:HGNC:6132]
novel.6622	6.63044	51.9642	-3.00719	0.00326568	0.535942	-	20	1644827	1649282	.	4456	-	-
novel.15695	5.54034	26.7625	-2.2802	0.00329501	0.535942	-	JH375452.1	3719	4361	.	643	-	-
ENSGALG00000027471	7.59015	28.8628	-1.89509	0.00340363	0.5398	MFAP5	1	75420699	75436042	-	5258	protein_coding	microfibril associated protein 5 [Source:HGNC Symbol;Acc:HGNC:29673]
ENSGALG00000015143	0.902732	22.399	-4.58291	0.00348356	0.5398	TTR	2	105824285	105831740	+	651	protein_coding	Transthyretin [Source:UniProtKB/Swiss-Prot;Acc:P27731]
novel.13154	18.2624	48.3155	-1.40166	0.00355378	0.543808	-	9	2011001	2039627	-	4468	-	PF09422:WTX protein
ENSGALG00000027107	9.97179	32.1956	-1.70766	0.00358571	0.543808	PROCA1	19	5794727	5796856	-	726	protein_coding	NA
novel.7841	2.8302	17.0958	-2.66127	0.00384819	0.545542	-	26	51846	52631	.	786	-	-
novel.5525	52.6444	161.538	-1.61978	0.00395387	0.545542	-	2	20218287	20319239	+	6207	-	PF08441:Integrin alpha|PF00357:Integrin alpha cytoplasmic region|PF01839:FG-GAP repeat|SSF69179:|SSF69318:
ENSGALG00000010961	162.799	390.157	-1.26083	0.00407959	0.545542	IGF2BP3	2	31286666	31393727	-	4550	protein_coding	insulin like growth factor 2 mRNA binding protein 3 [Source:HGNC Symbol;Acc:HGNC:28868]
novel.14217	59.0039	140.831	-1.25299	0.00411026	0.545542	-	AADN03014779.1	103	1287	-	1185	-	-
ENSGALG00000009006	21.8489	57.2205	-1.38248	0.00411809	0.545542	-	2	21523765	21533990	+	1730	protein_coding
novel.120	84.4786	204.812	-1.27452	0.00431756	0.545542	-	1	8213255	8319852	+	3655	-	SSF48726:|PF01403:Sema domain|SSF103575:|SSF101912:
ENSGALG00000009693	67.2661	235.825	-1.81297	0.00595163	0.652664	CPXM2	6	31278697	31344582	-	3591	protein_coding	carboxypeptidase X, M14 family member 2 [Source:HGNC Symbol;Acc:HGNC:26977]
ENSGALG00000012550	658.284	1433.4	-1.12266	0.00624809	0.662586	HMOX1	1	51949101	51955226	-	1565	protein_coding	heme oxygenase 1 [Source:HGNC Symbol;Acc:HGNC:5013]
novel.14198	3.85413	23.1732	-2.58623	0.00626596	0.662586	-	AADN03014631.1	70	959	.	890	-	-
ENSGALG00000000164	6563.1	14682.1	-1.16155	0.00627449	0.662586	MYBPH	26	992801	1002396	-	2118	protein_coding	Myosin-binding protein H [Source:UniProtKB/Swiss-Prot;Acc:Q05623]
novel.16603	18.2203	49.3357	-1.44091	0.00690226	0.702848	-	Z	12205815	12230088	-	4917	-	PF00640:Phosphotyrosine interaction domain (PTB/PID)|SSF50729:
novel.15623	438.089	1320.05	-1.59143	0.00791905	0.757678	-	JH375204.1	416	1584	-	1169	-	-
novel.15007	49.4135	162.329	-1.71108	0.00805204	0.765266	-	AADN03021941.1	3171	5313	-	2143	-	-
ENSGALG00000017178	7.66054	43.8417	-2.49331	0.00899925	0.821355	GRIA4	1	180413530	180637210	-	5490	protein_coding	NA
ENSGALG00000028130	8.99612	48.9201	-2.41758	0.00910312	0.821355	KIAA1644	1	69422920	69502176	-	5671	protein_coding	NA
novel.14407	0	7.77813	-5.43855	0.00924278	1	-	AADN03016526.1	303	1032	+	433	-	-
ENSGALG00000014144	2.30562	15.7559	-2.78956	0.009434	0.840569	CORIN	4	66262035	66367775	+	3141	protein_coding	corin, serine peptidase [Source:HGNC Symbol;Acc:HGNC:19012]
novel.7884	835.681	1881.77	-1.17046	0.00950105	0.841286	-	26	1002102	1002702	+	587	-	-
ENSGALG00000027989	27.0758	134.422	-2.30909	0.0101776	0.855512	-	19	841046	843856	-	792	protein_coding	SBDS, ribosome maturation factor [Source:HGNC Symbol;Acc:HGNC:19440]
novel.2530	16.4494	51.6487	-1.6353	0.0101834	0.855512	-	11	2306618	2308870	.	2253	-	-
ENSGALG00000027973	4.08471	25.3641	-2.62421	0.0102821	0.855512	CATHL1	2	3986412	3987898	-	778	protein_coding	Cathelicidin-1 [Source:UniProtKB/Swiss-Prot;Acc:Q6QLQ5]
novel.1043	759.169	1520.38	-1.00173	0.0103348	0.855512	-	1	84388435	84521580	-	6020	-	SSF49265:|PF00041:Fibronectin type III domain
ENSGALG00000014261	220.595	785.505	-1.83062	0.0103479	0.855512	UCH-L1	4	68252126	68256752	-	1078	protein_coding
novel.7808	16.2314	78.7546	-2.27427	0.0106331	0.864676	-	25	1847471	1851333	-	1881	-	SSF46785:|PF02257:RFX DNA-binding domain
novel.1805	19.4877	96.4919	-2.30356	0.0109488	0.876887	-	1	182045161	182060166	+	2226	-	SSF56496:|PF00147:Fibrinogen beta and gamma chains, C-terminal globular domain
ENSGALG00000017411	11.0524	31.3024	-1.50642	0.0111811	0.877499	RXFP3	Z	10173890	10175311	+	1422	protein_coding	relaxin/insulin like family peptide receptor 3 [Source:HGNC Symbol;Acc:HGNC:24883]
novel.6485	206.611	429.017	-1.05643	0.011679	0.885041	-	2	136862564	136864838	+	1005	-	-
novel.9407	29.2163	70.8534	-1.27235	0.0117256	0.885041	-	3	74261598	74291593	-	2717	-	-
novel.9653	0.781536	12.1817	-4.10967	0.0125058	0.918984	-	3	104708385	104708742	.	358	-	-
novel.1598	8.9333	32.9023	-1.89013	0.0134585	0.947522	-	1	155287324	155291141	-	507	-	-
ENSGALG00000014804	45.7686	121.62	-1.41217	0.0135347	0.947522	THBS4	Z	21874360	21912694	-	3088	protein_coding	thrombospondin 4 [Source:HGNC Symbol;Acc:HGNC:11788]
novel.578	18.9505	87.0238	-2.19085	0.0141125	0.962621	-	1	51451686	51463393	+	658	-	SSF47473:|PF13499:EF-hand domain pair
novel.12263	728.794	1526.51	-1.06644	0.0143776	0.97603	-	7	12055552	12071220	+	3173	-	SSF81321:|PF00001:7 transmembrane receptor (rhodopsin family)
ENSGALG00000014965	2.50788	16.416	-2.69751	0.0149432	0.984386	COL10A1	3	63431647	63439612	+	2660	protein_coding	collagen type X alpha 1 chain [Source:HGNC Symbol;Acc:HGNC:2185]
novel.13298	9.42084	26.5529	-1.49945	0.0150065	0.984386	-	9	10196836	10372052	-	4459	-	PF00999:Sodium/hydrogen exchanger family
novel.7600	11.1063	38.889	-1.7944	0.015053	0.984386	-	24	3782947	3785941	-	2139	-	PF03798:TLC domain
novel.948	9.63767	51.5664	-2.4267	0.015321	0.988304	-	1	78142892	78143930	-	1039	-	-
novel.15399	10.2456	30.5548	-1.54712	0.0153902	0.988304	-	AADN03025638.1	1	1201	.	1201	-	-
novel.4253	0	5.00825	-4.80489	0.0157433	1	-	16	254517	254850	+	334	-	-
novel.15269	13.489	48.4576	-1.83827	0.0161565	0.999592	-	AADN03024403.1	94	1002	+	612	-	-
novel.5442	30.5634	64.0347	-1.0632	0.0163771	0.999592	-	2	11750003	11764387	+	914	-	-
ENSGALG00000007538	0.957425	8.72369	-3.18258	0.0164158	1	-	4	11290443	11296120	+	1982	protein_coding
novel.13953	3.12614	20.8104	-2.81576	0.016644	0.999592	-	AADN03012485.1	25	772	-	748	-	-
ENSGALG00000009724	33.9744	89.4062	-1.38667	0.01671	0.999592	GREM1	5	29842277	29849273	-	849	protein_coding	gremlin 1, DAN family BMP antagonist [Source:HGNC Symbol;Acc:HGNC:2001]
novel.7820	1.52408	10.7273	-2.77668	0.0168356	0.999592	-	25	2015164	2019080	-	2918	-	PF02257:RFX DNA-binding domain|SSF46785:
ENSGALG00000026273	3.4496	32.1594	-3.24109	0.0168709	0.999592	-	AADN03018175.1	5497	13713	-	1963	protein_coding	NA
ENSGALG00000011227	1.8464	11.4367	-2.7272	0.0169743	0.999592	CDS1	4	46222167	46249662	+	3931	protein_coding	CDP-diacylglycerol synthase 1 [Source:HGNC Symbol;Acc:HGNC:1800]
novel.15968	10.3003	39.1771	-1.91013	0.0171757	0.999592	-	JH375712.1	5503	6535	.	1033	-	-
novel.11416	39.1516	83.0647	-1.0908	0.0175146	0.999592	-	5	49199167	49201327	.	2161	-	PF00837:Iodothyronine deiodinase
ENSGALG00000003546	525.908	3272.11	-2.63709	0.0177776	0.999592	FMOD	26	5167693	5174255	-	2610	protein_coding	NA
novel.6689	25.6778	64.1294	-1.31049	0.0184211	0.999592	-	20	5685758	5690323	-	2318	-	SSF57184:|PF00219:Insulin-like growth factor binding protein|SSF57603:|PF00093:von Willebrand factor type C domain|SSF82895:
novel.9921	21.967	48.0523	-1.13023	0.0193224	0.999592	-	4	8642166	8653531	+	2530	-	-
novel.7914	491.078	1088.45	-1.14717	0.0194727	0.999592	-	26	1581172	1588373	+	2937	-	SSF55797:|PF00188:Cysteine-rich secretory protein family
ENSGALG00000027201	3.31384	22.371	-2.76417	0.0195288	0.999592	-	4	76600159	76601874	-	1716	protein_coding	NA
novel.12534	49.1624	184.353	-1.90421	0.0199504	0.999592	-	7	27984097	27994295	-	2919	-	SSF56487:|PF00530:Scavenger receptor cysteine-rich domain|PF01391:Collagen triple helix repeat (20 copies)
novel.15109	6.66104	41.6844	-2.63184	0.0202545	0.999592	-	AADN03022843.1	8751	11266	.	2516	-	PF02460:Patched family|SSF82866:
novel.1682	44.2546	90.8438	-1.03517	0.0206401	0.999592	-	1	169764861	169779870	-	7837	-	SSF56496:|PF00147:Fibrinogen beta and gamma chains, C-terminal globular domain
novel.6931	15.1107	34.561	-1.19375	0.0212321	0.999592	-	21	262576	269938	-	2107	-	PF01965:DJ-1/PfpI family|SSF52317:
novel.6174	97.428	213.317	-1.13288	0.0212449	0.999592	-	2	97957011	97970639	+	3836	-	-
ENSGALG00000020160	4.78518	20.8085	-2.11694	0.021305	0.999592	ADH6	4	59572341	59590088	-	2747	protein_coding	alcohol dehydrogenase 6 [Source:RefSeq peptide;Acc:NP_990423]
ENSGALG00000023886	2.88603	14.789	-2.29387	0.0219819	0.999592	ZNF804A	7	1771381	1902480	-	3880	protein_coding	zinc finger protein 804A [Source:HGNC Symbol;Acc:HGNC:21711]
novel.15471	19.171	51.0149	-1.41083	0.0221025	0.999592	-	AADN03026437.1	318	2864	+	2547	-	-
ENSGALG00000029020	11.9054	32.8717	-1.44518	0.0227224	0.999592	PLPP4	6	30060586	30109050	+	4405	protein_coding	phospholipid phosphatase 4 [Source:HGNC Symbol;Acc:HGNC:23531]
novel.13033	1.40094	8.71972	-2.70398	0.0233701	1	-	8	24143068	24148277	-	2311	-	SSF48452:
novel.11857	3.38424	13.4385	-1.96045	0.0236845	0.999592	-	6	19429545	19438223	+	269	-	-
novel.3810	4.32596	18.3664	-2.10272	0.0239621	0.999592	-	14	13598624	13658276	+	858	-	-
novel.1	59.4068	201.947	-1.76336	0.0240629	0.999592	-	1	1735	19095	+	6622	-	SSF56436:|PF00059:Lectin C-type domain
novel.5558	761.491	1582.37	-1.05519	0.0240764	0.999592	-	2	23429216	23435007	-	1807	-	PF00014:Kunitz/Bovine pancreatic trypsin inhibitor domain|SSF57362:
ENSGALG00000025352	2.95139	14.7423	-2.33094	0.0244879	0.999592	-	18	675298	675370	-	73	miRNA
ENSGALG00000014412	52.5795	139.713	-1.40749	0.0247462	0.999592	CSTA	1	76253583	76258549	-	441	protein_coding	cystatin A [Source:HGNC Symbol;Acc:HGNC:2481]
ENSGALG00000016821	26.3098	63.5045	-1.26461	0.0249376	0.999592	TMEM255B	1	136551868	136614965	-	1545	protein_coding	NA
novel.7106	15.183	46.9579	-1.62579	0.0250311	0.999592	-	21	5188412	5203339	-	1769	-	PF05808:Podoplanin
ENSGALG00000016257	0.283329	5.03178	-3.84924	0.0263379	1	-	2	140938828	140957795	-	1982	protein_coding	NA
ENSGALG00000020323	13.0357	30.8837	-1.23948	0.0271281	0.999592	-	4	2119962	2122087	-	749	protein_coding	NA
novel.1953	21.1308	48.1399	-1.18538	0.0274994	0.999592	-	1	193927817	193930763	-	1059	-	PF01129:NAD:arginine ADP-ribosyltransferase|SSF56399:
ENSGALG00000006323	16.0183	62.5637	-1.96705	0.0279899	0.999592	LECT2	13	14532811	14537759	+	1133	protein_coding	Myeloid protein 1 [Source:UniProtKB/Swiss-Prot;Acc:P08940]
ENSGALG00000005020	6.38643	19.8177	-1.62803	0.0280459	0.999592	-	12	5064341	5073296	+	1646	protein_coding
ENSGALG00000013081	4.60929	23.3814	-2.3501	0.0280824	0.999592	VWC2	2	80447666	80505627	+	1499	protein_coding	von Willebrand factor C domain containing 2 [Source:HGNC Symbol;Acc:HGNC:30200]
ENSGALG00000011803	839.035	2033.34	-1.27737	0.0281137	0.999592	EMP1	1	48184764	48198006	+	1195	protein_coding	epithelial membrane protein 1 [Source:HGNC Symbol;Acc:HGNC:3333]
novel.7069	3.12728	12.7566	-2.00989	0.0283786	0.999592	-	21	4442712	4443821	+	794	-	-
ENSGALG00000004059	33.25	69.7383	-1.06896	0.0284387	0.999592	LRRC49	10	5755975	5794821	+	2190	protein_coding	leucine rich repeat containing 49 [Source:HGNC Symbol;Acc:HGNC:25965]
novel.15668	0	8.15106	-5.50615	0.0290138	1	-	JH375243.1	116911	117793	.	883	-	PF00607:gag gene protein p24 (core nucleocapsid protein)|SSF47353:|SSF47943:
ENSGALG00000007980	8.44208	30.1844	-1.81803	0.0293621	0.999592	KCNG1	20	13713341	13716620	+	1697	protein_coding	potassium voltage-gated channel modifier subfamily G member 1 [Source:HGNC Symbol;Acc:HGNC:6248]
novel.15154	0	6.0302	-5.07212	0.0295879	1	-	AADN03023282.1	277	726	.	450	-	-
ENSGALG00000010402	43.1665	88.5114	-1.03012	0.0297894	0.999592	HPGDS	4	36621105	36636068	-	857	protein_coding	Hematopoietic prostaglandin D synthase [Source:UniProtKB/Swiss-Prot;Acc:O73888]
novel.14970	11.536	26.5037	-1.19749	0.0298398	0.999592	-	AADN03021500.1	76	962	.	887	-	-
novel.10970	6.05036	18.8565	-1.63274	0.0303776	0.999592	-	5	15141232	15146720	-	1261	-	PF00428:60s Acidic ribosomal protein
ENSGALG00000028018	3.88245	14.1475	-1.86892	0.0308184	0.999592	RAB38	1	187498828	187522674	+	4259	protein_coding	RAB38, member RAS oncogene family [Source:HGNC Symbol;Acc:HGNC:9776]
novel.15048	0	3.69282	-4.36449	0.0317852	1	-	AADN03022312.1	896	1210	.	315	-	SSF49313:|PF08266:Cadherin-like
novel.14724	7.57249	30.4591	-2.00152	0.0320184	0.999592	-	AADN03019161.1	1	1016	-	1016	-	-
ENSGALG00000005672	0.566658	6.37563	-3.37287	0.0324404	1	SLC6A7	13	12538728	12548642	-	2076	protein_coding	solute carrier family 6 member 7 [Source:HGNC Symbol;Acc:HGNC:11054]
novel.7735	1608.36	4706.22	-1.54875	0.0329747	0.999592	-	25	743471	744611	+	730	-	-
ENSGALG00000026480	6.13143	29.1512	-2.24971	0.0331011	0.999592	-	AADN03010626.1	920	4800	+	1241	protein_coding	NA
novel.2204	16.2452	37.2567	-1.17919	0.0337116	0.999592	-	10	10038292	10069033	+	3808	-	SSF50353:|PF00167:Fibroblast growth factor
ENSGALG00000003163	9.53332	28.1569	-1.54685	0.0346555	0.999592	GNAO1	11	2195648	2306313	+	1015	protein_coding	G protein subunit alpha o1 [Source:HGNC Symbol;Acc:HGNC:4389]
ENSGALG00000026694	34.6876	78.0759	-1.18069	0.0350599	0.999592	BAALC	2	129106056	129128935	+	3308	protein_coding	NA
ENSGALG00000013060	34.484	86.0871	-1.31868	0.0351529	0.999592	ADCY2	2	79220949	79424359	-	3931	protein_coding	adenylate cyclase 2 [Source:HGNC Symbol;Acc:HGNC:233]
novel.12099	80.2757	221.763	-1.46736	0.0353088	0.999592	-	7	39076	64239	-	7331	-	PF04902:Conserved region in Nab1|PF04905:NAB conserved region 2 (NCD2)
ENSGALG00000011708	17.5524	42.3844	-1.25235	0.0356729	0.999592	MYLK	7	26674970	26859021	-	8282	protein_coding	myosin light chain kinase [Source:HGNC Symbol;Acc:HGNC:7590]
ENSGALG00000012313	3.36854	16.5924	-2.31879	0.0357181	0.999592	-	1	50991976	50992548	-	573	protein_coding	NA
ENSGALG00000007419	1.91485	10.377	-2.43544	0.0360952	0.999592	MASP1	9	14339432	14355179	+	3438	protein_coding	mannan binding lectin serine peptidase 1 [Source:HGNC Symbol;Acc:HGNC:6901]
novel.5642	6.06412	19.5123	-1.65546	0.0362713	0.999592	-	2	32803287	32852132	-	18573	-	SSF46689:|PF00046:Homeobox domain
ENSGALG00000008216	0	7.13217	-5.31346	0.0394461	1	ANXA4	22	3988993	3998235	+	1014	protein_coding	NA
ENSGALG00000009344	7.88609	22.5338	-1.5061	0.0402603	0.999592	-	7	16842857	16940702	-	4672	protein_coding	NA
ENSGALG00000015418	1.91485	11.4052	-2.5719	0.0406382	0.999592	EPHA6	1	90216674	90572208	+	2945	protein_coding	EPH receptor A6 [Source:HGNC Symbol;Acc:HGNC:19296]
novel.13573	7.52847	29.6229	-1.97868	0.040774	0.999592	-	AADN03009503.1	1	568	.	568	-	-
novel.478	7.41426	19.4625	-1.37043	0.0410385	0.999592	-	1	49087072	49105288	+	1465	-	PF00017:SH2 domain|SSF55550:
ENSGALG00000006370	23.3	62.5403	-1.44265	0.0410593	0.999592	Tulp	26	55541	59279	-	1634	protein_coding	NA
ENSGALG00000028956	2.64169	12.8161	-2.29161	0.0416922	0.999592	-	10	18170231	18170352	+	122	miRNA	NA
ENSGALG00000012421	93.7298	188.803	-1.01057	0.0422956	0.999592	ARHGAP15	7	32211979	32530918	+	2685	protein_coding	Rho GTPase activating protein 15 [Source:HGNC Symbol;Acc:HGNC:21030]
ENSGALG00000025899	2.25093	9.71104	-2.10932	0.0430706	0.999592	-	4	11277713	11285383	-	1122	protein_coding
novel.3	75.7944	192.026	-1.33916	0.0433377	0.999592	-	1	3265	35950	-	5281	-	SSF50630:|PF00078:Reverse transcriptase (RNA-dependent DNA polymerase)|SSF56672:|PF00077:Retroviral aspartyl protease
ENSGALG00000025592	3.77501	14.0605	-1.88645	0.0439085	0.999592	SCARNA14	10	17956563	17956698	-	136	snoRNA	Small Cajal body specific RNA 14 [Source:RFAM;Acc:RF00582]
ENSGALG00000014476	3.63925	12.4259	-1.73316	0.0445371	0.999592	LAG3	1	76676057	76678087	+	1176	protein_coding	NA
ENSGALG00000016867	124.929	277.637	-1.15174	0.0447834	0.999592	ITGBL1	1	142614261	142752083	-	2350	protein_coding	integrin subunit beta like 1 [Source:HGNC Symbol;Acc:HGNC:6164]
ENSGALG00000001559	0.390768	4.36542	-3.64404	0.0449866	1	ZP3	10	2131957	2134350	+	1377	protein_coding	Zona pellucida sperm-binding protein 3 Processed zona pellucida sperm-binding protein 3 [Source:UniProtKB/Swiss-Prot;Acc:P79762]
novel.5919	4.82531	15.4319	-1.64087	0.0452369	0.999592	-	2	60407238	60451848	+	1795	-	PF08766:DEK C terminal domain|SSF109715:
ENSGALG00000009519	8.34336	21.8817	-1.37088	0.0452511	0.999592	ARG2	5	28140057	28159045	+	3214	protein_coding	arginase 2 [Source:HGNC Symbol;Acc:HGNC:664]
novel.16291	8.42053	25.8696	-1.60659	0.0458999	0.999592	-	JH376335.1	19	982	.	964	-	-
ENSGALG00000000469	2.16986	10.8219	-2.29394	0.0462323	0.999592	ADRA1A	22	3934595	3949175	+	1404	protein_coding	adrenoceptor alpha 1A [Source:HGNC Symbol;Acc:HGNC:277]
novel.15250	18.9893	38.2805	-1.01119	0.0463845	0.999592	-	AADN03024227.1	1021	2732	.	1712	-	PF08266:Cadherin-like|SSF49313:|PF00028:Cadherin domain
ENSGALG00000024486	0.983798	6.05732	-2.63771	0.046871	1	C4orf48	4	82685126	82703602	-	442	protein_coding	chromosome 4 open reading frame 48 [Source:HGNC Symbol;Acc:HGNC:34437]
novel.6340	108.292	250.219	-1.20924	0.0470521	0.999592	-	2	118112740	118116791	.	4052	-	-
novel.4544	11.2137	25.8151	-1.18769	0.0476011	0.999592	-	17	8422621	8433802	-	2720	-	SSF117892:|PF01145:SPFH domain / Band 7 family
novel.3744	5.81106	16.8068	-1.50546	0.0484231	0.999592	-	14	12238362	12242749	+	1891	-	SSF48670:|PF00610:Domain found in Dishevelled, Egl-10, and Pleckstrin (DEP)|SSF46785:|PF00631:GGL domain|SSF48097:|PF00615:Regulator of G protein signaling domain
novel.12324	3.96157	12.0862	-1.62487	0.0485435	0.999592	-	7	15868345	16056669	+	5858	-	PF10058:Predicted integral membrane zinc-ribbon metal-binding protein
novel.4423	7.77556	30.3426	-1.9769	0.0485722	0.999592	-	17	5279480	5294207	-	4666	-	PF02598:Putative RNA methyltransferase|SSF75217:|SSF50249:
novel.9977	0.70047	5.36475	-3.01334	0.0489557	1	-	4	12329239	12329528	.	290	-	-
novel.10294	62.0578	126.873	-1.0311	0.0492327	0.999592	-	4	45224922	45330976	-	8465	-	SSF50729:|PF09379:FERM N-terminal domain|SSF52799:|PF00102:Protein-tyrosine phosphatase|SSF54236:|PF16599:Unstructured linker region on PTN13 protein between PDZ|PF09380:FERM C-terminal PH-like domain|SSF101690:|SSF47031:|SSF50156:|PF00595:PDZ domain (Also known as DHR or GLGF)|PF00373:FERM central domain
novel.16925	24.5705	49.6918	-1.02153	0.0494083	0.999592	-	Z	46550072	46580017	-	4543	-	PF04192:Utp21 specific WD40 associated putative domain|PF00400:WD domain, G-beta repeat|SSF50978:
novel.13982	4.27322	14.4876	-1.77262	0.0497742	0.999592	-	AADN03012790.1	53	757	.	705	-	-
novel.9461	32.9122	93.3151	-1.50079	0.0497901	0.999592	-	3	79492071	79495204	+	2522	-	PF00001:7 transmembrane receptor (rhodopsin family)|SSF81321:
